# Supplementary material for: Signaling Networks Converge on TORC1-SREBP Activity to Promote Endoplasmic Reticulum Homeostasis
Source: PLoS One. 2014 Jul 9;9(7):e101164. doi: 10.1371/journal.pone.0101164 (PMC4090155; doi:10.1371/journal.pone.0101164)
Supplement: Table S4 — Data across different functional RNAi screens for the XH set, used for HIS inference and network construction ( figure 9A ). (TXT) [file pone.0101164.s009.txt]

	Zscore-xbp1	Zlipiddroplets	ZeroGFP	Zscore-nuclearsize	Zxbp1INS	Z-lipiddroplet-INSULIN	cellsize	TSC2	raptor	rictor	ZlipiddropletsINS+THY	Zxbp1-thymidine	Zxbp1-nocodazole
Akt	2.49	5.89	-3.051548	-1.935553089	4.1838	7.1	-2.321067448	-1.489871087	-1.623092318	2.416427325	1.72	1.85	3.31
Atf6	-1.01	0.1	-1.401342	0.54004772	-1.04	-0.76	0.994565328	-0.40476996	1.690007448	-1.048935872	5.76	-0.65	1.33
ATG1	-1.55	-1.56	-1.968913	1.782876412	-0.977	1.6811	2.020161754	-2.904970659	-1.766494669	-0.391352418	3.12	-0.89	2.26
ATG12	1.75	2.97	-0.760365	-0.466066212	2.39	5.5545	1.22704083	-0.301721369	-0.990631398	-0.455457344	1.48	-1.1	-1.05
ATG13	-0.24	0.5	-1.29201	0.423157213	1.076	1.9449	1.673149541	-0.885265064	0.850940928	1.29440956	-0.58	0.09	-1.22
ATG18	-0.45	0.72	-1.700421	1.391276824	0.1713	1.2319	0.885611519	-1.499581529	-1.149712208	0.603058284	2.46	-0.98	0.83
ATG2	0.36	0.18	-2.478186	-1.43023612	1.103	1.7753	-0.719036457	-0.254540754	-0.660233515	0.861596588	7.54	1.49	1.32
ATG4	-0.14	-1.33	-1.658615	0.982804048	0.76	-1.4779	1.132393205	1.408412625	0.285009991	1.776403534	0.6	1.98	0.58
ATG5	-1.31	0.54	-1.637729	0.60199685	-1.09	1.7777	-0.068366751	0.124554568	1.212373414	1.659787201	-0.2	0.56	0.02
ATG6	-0.99	-1.25	-1.793686	-0.47033523	-0.92	0.9817	1.712927713	-2.017005454	0.216234669	0.209022747	1.9	-0.69	1.75
ATG7	-1.53	4.81	-2.815649	0.157925343	-2.84	3.4556	1.056064476	-0.343494878	-1.219657754	1.043552789	2.54	-2.55	1.92
ATG8a	-1.12	2.5	-1.080688	-0.180026119	-0.8797	6.2199	3.741440028	-1.785711517	-1.341482528	-0.65305596	3.21	0.39	0.3
ATG8b	-0.92	1.9	-1.554935	0.503079419	0.81	3.9211	2.499942339	-2.436386703	-0.740364855	0.720039676	1.57	-0.38	-0.25
ATG9	-0.8	0.71	-1.597817	0.522945785	0.413	1.9353	2.58769857	-2.179438036	-0.371034701	-0.647122021	2.47	-1.81	-1.64
BiP	13.11	7.13	15.937731	-1.873709462	15.43	9.5976	1.240125755	7.790946281	1.888989897	14.95065107	6	7.62	7.03
Brummer	4.31	6.75	-3.524466	-1.927882	4.89	8.2312	1.854506603	2.057695079	1.171732416	4.09049998	1.87	3.56	2.21
Cct1	1.4	2.44	-2.8155	-0.658684534	1.89	1.6823	1.858083149	-2.161247187	1.043782718	1.950596963	2.36	1.3	0.84
Cdk4	4.34	7.06	-4.710588	1.906852064	4.52	3.6685	2.838318501	1.484800498	-1.388813013	-1.074327548	2.46	0.81	7.04
Cdk8	-3.22	2.5	-1.605198	1.273914684	-1.33	0.9812	-0.791875874	2.041287292	1.371372386	5.338036794	0.81	-5.35	-0.57
CG10426	1.07	0.88	-1.084898	1.232442103	-0.65	1.8441	-0.317329258	1.446398517	-0.536522051	-1.856662476	1.46	-0.78	0.81
CG11425	0.36	-1.9	-0.494134	0.088179599	-1.75	-1.1899	1.957615812	1.852529778	0.974927141	-2.410904019	0.9	-0.76	1.9
CG12746	-2.31	-0.47	-2.164183	0.150357169	-0.33	-0.9849	2.388894942	-0.892705922	1.114877286	-2.078768107	-1.67	-0.08	2.84
CG14030	1.75	-0.88	0.405571	-0.53177753	-0.14	1.362	0.141253749	-3.145924734	-0.529229652	0.544562206	-0.99	0.28	3.06
CG14211	-3.12	0.52	0.895898	-0.752950138	-5.14	2.1544	-0.245798335	4.483104448	0.686338271	-2.005774325	-0.19	-6.18	-4.03
CG15011	0.86	-1.23	2.344181	2.159672598	1.479	0.7331	0.97493794	-0.914906875	-2.027636859	-1.79303401	-1.07	-0.61	3.9
CG17090	-1.92	-0.95	0.56462	0.095930832	0.4959	0.9461	0.297923918	-1.366509868	0.263804084	1.867402454	-0.12	-1.5	-1.04
CG17124	1.43	-0.39	-0.886525	-0.014341842	-1.3577	-0.8594	0.634293725	-1.931000954	-0.649258448	1.715364086	0.43	0.88	1.74
"CG18854, IP3K1"	2.31	-1.65	-2.393556	-1.384551131	0.439	-2.3329	-1.050259527	-4.38405982	-1.811770404	-1.953882803	-1.61	-0.85	0.44
CG31716	1.95	-4.11	0.229234	1.018652698	2.433	-4.8461	1.570214797	-1.264463956	-1.114596424	-1.81514886	-2.09	0.21	2.93
CG6686	-3.07	6.13	41.157713	-0.587912171	-2.04	9.0493	2.034991335	-0.132691309	0.378230415	1.026864077	2.84	-4.04	1.94
Cls	-1.85	-2.65	5.896941	-3.62619843	2.31	-2.0258	-2.54028356	-4.013721051	-3.411657931	-2.336800342	-1.16	-1.22	3.24
crc	3.83	1.41	-2.162569	2.871388179	3.25	3.4711	1.590976212	1.71209375	0.677550911	2.836714674	2.26	2.53	4.17
CTCF	2.52	-1.09	-2.134222	3.415911307	7.25	-1.321	1.805917914	4.481473102	1.681563878	2.156010533	-0.24	3.24	6.32
CycB	-0.23	-1.46	-0.485099	-1.214508901	0.09	-0.5576	0.477885254	0.590224607	-0.849547936	-0.246040165	0.44	-0.47	1.04
CycD	6.78	4.9	-4.091509	11.26201008	4.13	5.6942	12.99996094	0.822447799	1.222317167	6.350805305	3.22	1.55	16.69
CycG	0.89	-1.02	-2.128489	-0.733766769	5.36	-1.3799	-0.275980895	7.862435382	0.131863922	6.712419562	-0.15	2.24	2.58
dorsal	1.41	-0.22	0.272466	0.988224151	0.22	-1.6328	0.594515552	-1.275753776	0.779391076	0.386426753	-0.41	-1.85	1.46
Dp	24.53	7.83	-4.848436	23.71239566	37.2	17.6805	32.84397078	9.66626992	1.977962538	7.011605269	3.7	2.16	21.57
dSCAP	1.42	2.65	4.177167	0.545188127	7.56	3.0028	0.00831091	3.348312684	-0.351592948	5.862346742	2.04	3.5	-1.15
EcR	-2.12	1.19	-2.998485	-0.884326756	-3.25	1.4506	1.596035716	2.010978359	-0.886762505	-1.151027275	1.05	-3	-1.11
Egfr	1.57	3.02	-1.458813	1.62932994	0.32	2.2689	0.701288541	1.06484007	-1.245142198	0.92338628	3.06	0.32	4.05
enok	-1.8	3.87	-3.621091	-2.112816114	-0.88	2.7422	-1.953729986	-1.110136038	1.291713116	1.840787376	1.19	4.83	2.03
ERp44	1.25	2.21	-3.24042	-0.515845273	3.01	5.5861	-0.110849141	-2.581660765	0.206627474	-0.664724394	1.33	2.35	1.31
Fmr1	-1.56	-1.61	-2.865224	0.517541352	-0.51	-3.4905	2.401543703	1.291890652	0.382311154	2.350038401	-1.46	-1.53	-1.69
foxo	0.85	-0.51	-2.20711	0.190259558	-0.98	-0.7116	-0.130738227	1.121504155	-1.267664661	1.60372822	-0.59	-0.13	0.9
Grp93	1.5	-0.96	-1.612822	1.036051229	3.06	-0.144	0.476663994	0.919684453	2.036930462	0.212734682	1.72	1.39	1.31
HLH106	21.26	15.45	10.608101	-2.555995887	46.95	19.4649	-2.744757322	8.719720195	2.043823916	5.131670271	7.48	7.29	32.86
HmgD	-0.61	4.36	2.940433	-2.596947958	-0.17	7.5885	-1.534401754	2.957413237	1.132782156	2.796257579	2.26	0.44	0.6
ial	-2.26	-6.82	-2.018571	6.87732088	-1.59	-6.3829	16.99568401	-0.755647765	1.132782156	2.796257579	-2.38	-3.33	0.65
InR	1.48	-1.25	-1.866558	-0.761348554	1.37	-0.7488	-2.751910414	-2.621243388	-1.41971346	-1.162345226	0.4	-1.65	1.77
IP3K2	1.44	-6.8	-0.673817	6.30405826	2.7	-5.62	7.592856869	-0.058038635	0.395432227	1.511585422	-0.28	-0.7	2.29
IP3KI	2.32	-6.8	-0.673817	8.119993011	0.86	-6.476	9.359408985	0.330138861	-0.386040889	1.579845889	-0.18	-1.41	1.81
ire1	-8.23	-1.13	-0.744613	-0.483683252	-7.29	2.6679	2.438617657	-9.165790228	-6.770642001	-8.261575741	1.86	-7.56	-4.82
Jun	-3.57	-4.05	-4.178998	0.641687415	-4.13	0.04	2.774202368	-2.088250823	-1.891096499	0.101519981	0.41	-4.36	-1
MED20	3.23	13.37	0.386563	-0.71613378	2.709	11.4129	0.90750696	-2.147071738	-0.644645899	0.902613509	4.98	-2.75	4.17
mei-41	-1.18	-3.5	-0.922355	2.38711007	-0.73	0.13	4.798527507	-0.855011279	0.01622743	-2.513905382	-0.95	0.01	-1.03
Myt-1	-2.89	-4.31	-2.392912	1.554584447	-2.86	-3.3838	4.692801313	-2.06154499	-1.197349695	-0.903171018	0.15	-1.95	-0.73
Nipped-A	2.66	1.31	0.367365	-2.017945012	2.16	1.52	0.277947599	2.441302458	0.692288293	1.001208697	1.09	-0.58	3.2
p38b	-1.72	0.66	-0.660837	0.92356024	-2.685	-0.04	0.361691119	-1.628715323	-0.498817443	-0.169923293	1.51	-1.11	1.68
p53	-1.34	-1.16	-2.357927	1.222980083	-0.07	0.056	3.115108282	-0.544198145	1.465301879	-0.005730921	-0.54	-0.73	-1.1
Pek	-0.95	0.94	-1.429904	2.029644733	1.46	1.55	0.830305902	0.303492225	0.151148683	6.160864178	-0.28	-1.44	2.58
Pi3K21B	3.91	1.03	-2.358425	1.668900721	2.6773	4.66	1.798503123	1.030075775	1.393640867	1.476011482	-0.5	-1.54	0.2
Pi3K92E	2.3	0.02	-0.440199	-1.036234414	2.93	1.4	0.837110063	2.615315402	1.721780003	0.622772353	0.58	3.63	2.12
Pi4KIIalpha	3.43	-1.62	-0.28497	-0.317024427	0.998	0.353	0.662382697	-1.326002939	-0.34759639	-1.854900995	0.51	-0.6	2.22
Pk61C	2.3	-3.52	-0.808772	0.545282475	0.192	-3.569	-0.114774618	0.625579989	0.405708872	-1.007466613	-1.57	0.82	1.1
Pkg21D	-1.48	1.1	-1.116483	0.988513217	0.827	-0.6238	0.701986404	0.338761479	-0.168740183	-0.186316512	0.58	-0.47	2.1
Pld	-0.05	-1.54	0.783236	0.972713389	3.12	-2.92	0.758426047	1.155845629	-0.209369734	-0.826996996	-1.46	0.74	3.02
polo	-1.49	-5.81	24.395321	1.954195101	-1.19	-5.77	3.444761161	-1.359006244	0.063917755	1.913179549	2	-1.89	-0.05
Pp1-13C	3.22	1.13	-0.545931	1.449059578	5.3	2.66	0.064925019	-0.52428818	1.203814157	-0.864111626	0.87	2.67	2.67
Pp2A-B	-0.89	-3.68	-1.713501	1.233442771	1.0048	-4.52	4.252275503	-1.108330141	-0.124372533	-1.531006245	-1.1	-0.74	0.1
Pten	-0.89	-1.68	0.67098	1.317717075	-0.35	0.955	0.212261275	-2.020501721	-0.913249448	-1.57933705	0.36	1.52	-0.25
Rac1	0.93	2.26	0.778015	0.509229003	2.06	2.46	-1.732245821	-0.417265209	-0.929616702	1.845962093	0.85	0.73	0.76
Rac2	-0.36	6	1.148152	-1.876981328	1.85	4.2	-3.182055517	1.338280142	1.316567718	2.137984354	2.1	1.59	1.97
raptor	14.33	17	-6.038233	-4.89360112	12.42	13.68	-5.423415946	3.767755201	-0.756608911	11.51941258	2.1	6.17	14.81
regucalcin	-1.25	-1.54	-1.934201	-0.457540162	1.92	-1.35	0.00892154	-3.089645997	-1.376748608	1.979764585	-1.9	-1.03	0.03
rictor	-1.87	-4.38	-0.508477	2.65899513	-1.75	-4.86	3.672177158	-1.807834285	-0.701162642	-3.178481283	-3.66	-2	0.83
Rtnl1	-0.55	1.34	-0.998796	1.321153981	0.64	2.09	3.327433	-1.731276103	0.351599947	1.854057794	0.98	2.02	-1.01
S6k	1.01	3.07	-1.824997	-2.472485158	4.08	0.56	-1.754577426	-1.927328074	-0.449606276	1.035529528	0.02	1.51	-1.74
S6kII	0.55	-1.99	-0.290815	0.354163396	-1.32	-0.41	1.169554392	-2.789878757	-0.381808503	-1.042971138	-1.7	0.85	-0.36
sgg	-2.2	-1	-0.240229	0.058336185	-4.23	-0.52	0.504665734	-0.811674661	0.843133148	1.52461603	-0.86	-3.47	-2.38
SK1	2.5	1.78	-1.542723	-1.178977323	-2.87	3.07	-0.640875838	-1.871403554	-0.856625673	-1.387498801	0.09	-1	1.82
Sk2	3.12	1.78	0.241476	-2.291840087	0.5	2.409	-1.494187418	-1.740162184	-0.63463354	2.387329788	0.86	0.66	2.05
sktl	1.99	-5.34	-0.737458	-1.22849601	0.5531	-7.43	0.053235819	-1.02485549	-0.291649106	-0.701969363	-1.95	-0.35	-0.22
Smg1	2.02	-4.6	0.228596	-0.668945368	3.2611	-3.31	0.303768518	0.588457949	2.883357839	-0.289390159	-1.2	1.58	1.77
Sos	2.76	8.32	-1.854404	-3.206691122	2.03	8.3	-2.962316009	0.172122766	0.373394164	3.231989877	2.33	2.37	5.36
Spt-I	-1.49	1.3	-0.800709	0.7418756	1.57	4.2	1.005294966	1.994761404	-1.959725996	-0.362737709	1.25	-0.85	2.98
sug	-1.32	2.16	0.049767	1.848710551	1.769	1.91	0.795587234	0.801009129	0.493817746	1.98387858	-0.42	-0.47	-1.65
synj	-2.01	-1.97	-1.918967	-0.225704631	1.85	-2.36	1.283480473	-1.109852712	-0.361940182	-0.739852796	1.25	-0.99	1.2
Tor	5.23	8.46	-6.209026	-3.009000415	6.3	7.955	-3.757443288	3.335	0.88935	12.1931092	0.7	5.05	7.49
trbl	-1.43	-2.81	0.947989	-0.641688678	-1.72	-2.29	0.169691652	2.142266335	1.292290021	-1.849336673	-0.02	1.8	0.94
Trio	1.95	5.37	-1.004655	-1.775004495	0.99	5.0561	-1.892667002	-1.272179566	0.403648029	2.866731588	1.49	0.53	2.04
TSC2	-2.87	-3.67	-0.617645	2.655492304	-1.24	-3.5572	4.983897279	-3.463002574	-2.725827354	-2.290931736	0.46	-1.19	-1.8
ush	-4.34	-2.99	-2.65342	4.90151163	-4.824	-3.67	4.729264637	-2.66926331	-0.92902287	-3.83184524	0.65	-4.19	-2.77
wdb	-2.78	-3.1	4.206511	2.168830184	-1.688	-4.21	6.086781995	-2.464480842	-2.640378295	-0.885813421	-1.2	-2.42	-1.99
xbp1	-6.03	-3.22	-0.975322	0.420935615	-5.824	-0.65	1.391213023	-1.978925921	-1.659986502	-0.758320043	0.14	-6.57	-3.99
Yop	-0.03	4.47	0.505622	2.154387012	1.3432	6.14	1.89690176	-2.246920826	0.003997075	-1.030236386	1.3	-0.34	0.71
